# Supplementary material for: Streamflow Prediction Using Complex Networks
Source: Entropy (Basel). 2024 Jul 18;26(7):609. doi: 10.3390/e26070609 (PMC11276579; doi:10.3390/e26070609)
Supplement: Supplementary file 1 [file entropy-26-00609-s001.zip]

Archive with 1 entries (1 files):
- entropy-3016033-supplementary.pdf
